# Supplementary material for: Solid Lipid Nanoparticles Loaded with Dexamethasone Palmitate for Pulmonary Inflammation Treatment by Nebulization Approach
Source: Pharmaceutics. 2024 Jun 29;16(7):878. doi: 10.3390/pharmaceutics16070878 (PMC11279460; doi:10.3390/pharmaceutics16070878)
Supplement: Supplementary file 1 [file pharmaceutics-16-00878-s001.zip]

Archive with 1 entries (1 files):
- pharmaceutics-3061357-supplementary.pdf
